# Supplementary material for: Chromosome-level assembly of the horseshoe crab genome provides insights into its genome evolution
Source: Nat Commun. 2020 May 8;11:2322. doi: 10.1038/s41467-020-16180-1 (PMC7210998; doi:10.1038/s41467-020-16180-1)
Supplement: Supplementary file 5 — Supplementary Data 1 [file 41467_2020_16180_MOESM5_ESM.xlsx]

## Sheet: Sheet2
Supplementary Data 1. Tandem gene clusters in the mangrove HSC genome
S. No.	Gene Symbol	Gene description	Number of genes in cluster	Scaffold ID	Start (bp)	End (bp)	Gene IDs within cluster	Cluster in house spider	Cluster in scorpion	Cluster in tick
1	CPIPJ_CPIJ014772L	Tachylectin-5B like	39 (manual annotation identified 79 genes)	Scaffold1	19915610	20536269	SINCROG000361, SINCROG000362, SINCROG000363, SINCROG000364, SINCROG000365, SINCROG000366, SINCROG000367, SINCROG000368, SINCROG000369, SINCROG000370, SINCROG000371, SINCROG000372, SINCROG000373, SINCROG000374, SINCROG000375, SINCROG000376, SINCROG000377, SINCROG000378, SINCROG000379, SINCROG000380, SINCROG000381, SINCROG000382, SINCROG000383, SINCROG000384, SINCROG000385, SINCROG000386, SINCROG00…	No	No	No
2	FMO5	Fmo5	31	Scaffold8	74275134	75073894	SINCROG015848, SINCROG015845, SINCROG015850, SINCROG015851, SINCROG015852, SINCROG015853, SINCROG015854, SINCROG015855, SINCROG015857, SINCROG015859, SINCROG015860, SINCROG015862, SINCROG015864, SINCROG015865, SINCROG015867, SINCROG015869, SINCROG015871, SINCROG015872, SINCROG015873, SINCROG015874, SINCROG015875, SINCROG015876, SINCROG015878, SINCROG015879, SINCROG015880, SINCROG015881, SINCROG01…	No	3 genes (NW_019385135.1)	4 genes (NW_021922020.1)
3	FUTC	FUTC	28 (manual annotation identified 29 genes)	Scaffold10	10392240	11217620	SINCROG017793, SINCROG017794, SINCROG017795, SINCROG017796, SINCROG017797, SINCROG017798, SINCROG017799, SINCROG017800, SINCROG017801, SINCROG017802, SINCROG017803, SINCROG017804, SINCROG017805, SINCROG017806, SINCROG017807, SINCROG017808, SINCROG017809, SINCROG017810, SINCROG017811, SINCROG017812, SINCROG017813, SINCROG017814, SINCROG017815, SINCROG017816, SINCROG017817, SINCROG017818, SINCROG01…	No	No	No
4	S35G1	Solute carrier family 35 member G1	16	Scaffold1	38098794	38372145	SINCROG001993, SINCROG001994, SINCROG001995, SINCROG001997, SINCROG001998, SINCROG002000, SINCROG002001, SINCROG002003, SINCROG002005, SINCROG002006, SINCROG002008, SINCROG002009, SINCROG002011, SINCROG002013, SINCROG002014, SINCROG002015	No	No	No
5	SULT1D1	Sult1d1	16	Scaffold3	15418944	16062701	SINCROG005872, SINCROG005871, SINCROG005874, SINCROG005876, SINCROG005877, SINCROG005879, SINCROG005881, SINCROG005882, SINCROG005883, SINCROG005885, SINCROG005887, SINCROG005889, SINCROG005891, SINCROG005892, SINCROG005893, SINCROG005895	No	14 genes (NW_019384918.1) sulfotransferase 1C2-like	5 genes (NW_021918339.1)
6	NONE	Tachylectin-3	15 (manual annotation identified 19 genes)	Scaffold2	52689808	53186124	SINCROG003904, SINCROG003901, SINCROG003905, SINCROG003906, SINCROG003909, SINCROG003910, SINCROG003911, SINCROG003913, SINCROG003915, SINCROG003917, SINCROG003919, SINCROG003920, SINCROG003923, SINCROG003924, SINCROG003926	No	No	No
7	NONE	protein LOC106469767	12	Scaffold11	2511844	2677757	SINCROG019139, SINCROG019138, SINCROG019140, SINCROG019141, SINCROG019143, SINCROG019144, SINCROG019145, SINCROG019146, SINCROG019148, SINCROG019149, SINCROG019151, SINCROG019152	No	No	No
8	A4GAT	Lactosylceramide 4-alpha-galactosyltransferase	11	Scaffold13	38514478	38949108	SINCROG022442, SINCROG022440, SINCROG022444, SINCROG022445, SINCROG022447, SINCROG022448, SINCROG022450, SINCROG022451, SINCROG022452, SINCROG022453, SINCROG022454	No	No	No
9	FBN1L	fibrillin-1-like	10	Scaffold13	12330060	12450127	SINCROG021903, SINCROG021902, SINCROG021905, SINCROG021907, SINCROG021909, SINCROG021911, SINCROG021913, SINCROG021915, SINCROG021917, SINCROG021918	No	No	24 genes (NW_021921839.1)
10	S35G1	Solute carrier family 35 member G1	9	Scaffold3	141432534	141886506	SINCROG007770, SINCROG007769, SINCROG007771, SINCROG007772, SINCROG007773, SINCROG007774, SINCROG007775, SINCROG007777, SINCROG007778	No	No	No
11	GRIK2	Glutamate receptor ionotropic, kainate 2	9	Scaffold7	88692489	89154263	SINCROG014552, SINCROG014551, SINCROG014555, SINCROG014556, SINCROG014559, SINCROG014561, SINCROG014564, SINCROG014567, SINCROG014568	No	No	No
12	APER1_2	peritrophin-1	8	Scaffold4	42247043	42273303	SINCROG008642, SINCROG008641, SINCROG008644, SINCROG008646, SINCROG008647, SINCROG008648, SINCROG008649, SINCROG008650	No	No	No
13	DCUP	Uroporphyrinogen decarboxylase	8	Scaffold7	10117954	10340480	SINCROG013352, SINCROG013351, SINCROG013354, SINCROG013355, SINCROG013356, SINCROG013357, SINCROG013358, SINCROG013359	No	No	No
14	NONE	protein LOC111089240 isoform X1	7	Scaffold7	45239275	47010745	SINCROG013873, SINCROG013872, SINCROG013875, SINCROG013879, SINCROG013882, SINCROG013884, SINCROG013885	No	No	No
15	TTNL	titin-like	6	Scaffold11	28183858	28593214	SINCROG019661, SINCROG019659, SINCROG019662, SINCROG019663, SINCROG019665, SINCROG019666	No	No	No
16	NONE	protein LOC106473109	6	Scaffold3	9611	772469	SINCROG005646, SINCROG005645, SINCROG005649, SINCROG005650, SINCROG005651, SINCROG005652	No	No	No
17	NONE	protein LOC106468274	6	Scaffold2	51345416	52006500	SINCROG003891, SINCROG003890, SINCROG003892, SINCROG003893, SINCROG003894, SINCROG003896	No	No	No
18	LEBP-PI	Endotoxin-binding protein-protease inhibitor	6 (manual annotation identified 10 genes)	Scaffold2	52747474	53028188	SINCROG003908, SINCROG003903, SINCROG003912, SINCROG003914, SINCROG003918, SINCROG003921	No	No	No
19	RELNL	reelin-like	6	Scaffold2	98281345	98425820	SINCROG004632, SINCROG004631, SINCROG004633, SINCROG004634, SINCROG004635, SINCROG004637	No	No	No
20	KUG	kug	6	Scaffold1	34373937	34626243	SINCROG000683, SINCROG000682, SINCROG000685, SINCROG000687, SINCROG000689, SINCROG000692	No	No	14 genes (NW_021922513.1)
21	FABG	FABG	6	Scaffold1	135097527	135524593	SINCROG002273, SINCROG002269, SINCROG002274, SINCROG002276, SINCROG002277, SINCROG002278	No	No	3 genes (NW_021918144.1)
22	CHHB	Crustacean hyperglycemic hormones B	5	Scaffold85	1123	84393	SINCROG025517, SINCROG025516, SINCROG025518, SINCROG025519, SINCROG025520	No	No	No
23	S35G1	Solute carrier family 35 member G1	5	Scaffold13	29879055	30054588	SINCROG022283, SINCROG022282, SINCROG022285, SINCROG022287, SINCROG022288	No	No	No
24	CED-11L ISOFORM X1	protein ced-11-like isoform X1	5	Scaffold54	112518	157907	SINCROG025453, SINCROG025452, SINCROG025454, SINCROG025456, SINCROG025457	No	No	No
25	S35G1	Solute carrier family 35 member G1	5	Scaffold59	14931	141031	SINCROG025472, SINCROG025471, SINCROG025473, SINCROG025475, SINCROG025477	No	No	No
26	S35G1	Solute carrier family 35 member G1	5	Scaffold11	14274174	14388171	SINCROG019356, SINCROG019355, SINCROG019357, SINCROG019358, SINCROG019361	No	No	No
27	DYH7	Dynein heavy chain 7, axonemal	5	Scaffold11	36276033	36474150	SINCROG019790, SINCROG019789, SINCROG019791, SINCROG019792, SINCROG019793	No	No	No
28	MUC3L	mucin-12-like isoform X1	5	Scaffold3	10625329	10753852	SINCROG005801, SINCROG005800, SINCROG005802, SINCROG005803, SINCROG005804	No	No	No
29	BVU17_RS00315L	glucose-6-phosphatase-like	5	Scaffold7	18388089	18634285	SINCROG013504, SINCROG013502, SINCROG013506, SINCROG013509, SINCROG013510	No	No	No
30	MET27	Methyltransferase-like protein 27	5	Scaffold2	31733234	31923339	SINCROG003603, SINCROG003601, SINCROG003605, SINCROG003606, SINCROG003607	No	No	No
31	ELK	Eag-like K[+] channel	5	Scaffold12	32692626	32858001	SINCROG021110, SINCROG021109, SINCROG021111, SINCROG021112, SINCROG021114	No	No	No
32	SVEP1	Svep1	5	Scaffold10	36680025	36843721	SINCROG018227, SINCROG018226, SINCROG018228, SINCROG018229, SINCROG018230	No	No	No
33	MCF2L	Mcf2l	5	Scaffold15	7983863	8085359	SINCROG023748, SINCROG023747, SINCROG023749, SINCROG023751, SINCROG023752	No	No	No
34	HERC2	E3 ubiquitin-protein ligase HERC2	5	Scaffold15	31304789	31536286	SINCROG024103, SINCROG024102, SINCROG024104, SINCROG024105, SINCROG024106	No	No	6 genes (NW_021920672.1)
35	ECLH	Eclosion hormone	4	Scaffold1	143956136	143991683	SINCROG002467, SINCROG002466, SINCROG002465, SINCROG002468	No	No	No
36	HSP74	Heat shock protein 70 B2	4	Scaffold3	86862727	86884475	SINCROG006917, SINCROG006916, SINCROG006918, SINCROG006919	No	No	9 genes (NW_021917810.1)
37	CPIPJ_CPIJ014772L	techylectin-5B-like isoform X3	4	Scaffold9	73012559	73039295	SINCROG017243, SINCROG017242, SINCROG017244, SINCROG017245	No	No	No
38	P53	P53	4	Scaffold4	120870059	120947112	SINCROG009906, SINCROG009905, SINCROG009904, SINCROG009907	No	No	No
39	DDX3Y	Ddx3y	4	Scaffold13	17609104	17853431	SINCROG021987, SINCROG021983, SINCROG021988, SINCROG021989	No	No	No
40	JH06_4797L	tenascin-like isoform X1	4	Scaffold13	49529677	49645647	SINCROG022581, SINCROG022580, SINCROG022583, SINCROG022584	No	No	5 genes (NW_021921712.1)
41	TGMH	Hemocyte protein-glutamine gamma-glutamyltransferase	4	Scaffold17	1800150	1886364	SINCROG025250, SINCROG025249, SINCROG025251, SINCROG025252	No	No	No
42	NONE	protein LOC111088817	4	Scaffold4	39117840	39200209	SINCROG008594, SINCROG008593, SINCROG008595, SINCROG008596	No	No	No
43	ZNFX1	NFX1-type zinc finger-containing protein 1	4	Scaffold4	53783703	53833501	SINCROG008816, SINCROG008815, SINCROG008817, SINCROG008818	No	No	No
44	ZN271	Zinc finger protein 271	4	Scaffold3	5824190	6214294	SINCROG005737, SINCROG005735, SINCROG005742, SINCROG005744	No	No	4 genes (NW_021918188.1)
45	CART	CarT	4	Scaffold3	101229051	101430798	SINCROG007143, SINCROG007140, SINCROG007144, SINCROG007148	No	No	No
46	NOTCH	Neurogenic locus Notch protein	4	Scaffold3	130896309	130977828	SINCROG007596, SINCROG007595, SINCROG007598, SINCROG007600	No	No	7 genes (NW_021921023.1)
47	ZMYM1	Zinc finger MYM-type protein 1	4	Scaffold25	98330	462240	SINCROG025342, SINCROG025341, SINCROG025343, SINCROG025345	No	No	No
48	ZMYM1	Zinc finger MYM-type protein 1	4	Scaffold7	568421	756204	SINCROG013197, SINCROG013196, SINCROG013199, SINCROG013201	No	No	No
49	BAZ2B	Bromodomain adjacent to zinc finger domain protein 2B	4	Scaffold7	8490556	8544411	SINCROG013313, SINCROG013312, SINCROG013314, SINCROG013315	No	No	No
50	B4GT4	Beta-1,4-galactosyltransferase 4	4	Scaffold7	49757219	49892626	SINCROG013951, SINCROG013948, SINCROG013952, SINCROG013953	No	No	4 genes (NW_021923409.1)
51	KMT2C	Histone-lysine N-methyltransferase 2C	4	Scaffold2	6966840	7083250	SINCROG003288, SINCROG003287, SINCROG003292, SINCROG003293	No	No	No
52	BELY	Probable beta-eliminating lyase	4	Scaffold2	23316591	23364883	SINCROG003499, SINCROG003498, SINCROG003501, SINCROG003502	No	No	No
53	ORCT	Organic cation transporter protein	4	Scaffold2	36975126	37311077	SINCROG003670, SINCROG003669, SINCROG003671, SINCROG003674	No	No	No
54	RYR	Ryanodine receptor	4	Scaffold2	160260277	160332453	SINCROG005417, SINCROG005416, SINCROG005418, SINCROG005419	No	No	No
55	LAP4L	protein lap4-like	4	Scaffold8	6364144	6481464	SINCROG014788, SINCROG014786, SINCROG014790, SINCROG014791	No	No	No
56	SU(R)	suppressor of rudimentary	4	Scaffold8	74261551	74294778	SINCROG015846, SINCROG015844, SINCROG015847, SINCROG015849	No	No	No
57	PAN3	PAN2-PAN3 deadenylation complex subunit PAN3	4	Scaffold8	79933999	79972971	SINCROG015955, SINCROG015954, SINCROG015956, SINCROG015958	No	No	No
58	CAC1A	Voltage-dependent calcium channel type A subunit alpha-1	4	Scaffold12	4102640	4162837	SINCROG020665, SINCROG020662, SINCROG020666, SINCROG020667	No	No	No
59	Y3291	Probable iron/ascorbate oxidoreductase DDB_G0283291	4	Scaffold12	12680698	12828634	SINCROG020826, SINCROG020824, SINCROG020827, SINCROG020829	No	No	No
60	AGRNL	agrin-like isoform X1	4	Scaffold12	35120524	35270218	SINCROG021173, SINCROG021172, SINCROG021175, SINCROG021176	No	No	5 genes (NW_021919291.1)
61	SHOT	short stop	4	Scaffold12	43284169	43442395	SINCROG021305, SINCROG021302, SINCROG021307, SINCROG021309	No	No	No
62	GAL3ST3	Gal3st3	4	Scaffold16	8720803	8941718	SINCROG024611, SINCROG024608, SINCROG024613, SINCROG024614	No	No	3 genes (NW_021921339.1)
63	CA-ALPHA1T	Ca[2+]-channel protein alpha[[1]] subunit T	4	Scaffold16	28353708	28404269	SINCROG024880, SINCROG024879, SINCROG024881, SINCROG024884	No	No	No
64	HML	Hemolectin	4	Scaffold16	46833103	46885722	SINCROG025169, SINCROG025168, SINCROG025171, SINCROG025172	No	No	No
65	SLC16A12	Slc16a12	4	Scaffold1	27515060	27628290	SINCROG000549, SINCROG000548, SINCROG000550, SINCROG000551	No	No	No
66	TRAF4	Traf4	4	Scaffold1	51654338	52219792	SINCROG000955, SINCROG000954, SINCROG000957, SINCROG000958	No	No	No
67	NONE	protein LOC111088864	4	Scaffold1	158074670	158233564	SINCROG002710, SINCROG002709, SINCROG002711, SINCROG002712	No	No	No
68	S35G1	Solute carrier family 35 member G1	4	Scaffold10	300705	339913	SINCROG017626, SINCROG017625, SINCROG017627, SINCROG017628	No	No	No
69	SICKL	protein sickie-like isoform X1	4	Scaffold15	205398	287575	SINCROG023628, SINCROG023626, SINCROG023629, SINCROG023631	No	No	No
70	ENOX1	Ecto-NOX disulfide-thiol exchanger 1	4	Scaffold15	20792748	20999605	SINCROG023941, SINCROG023940, SINCROG023943, SINCROG023944	No	No	No
71	SULT1D1	Sult1d1	4	Scaffold15	32910605	33090913	SINCROG024129, SINCROG024128, SINCROG024130, SINCROG024131	No	No	15 genes (NW_021918683.1)
72	KUG	kug	3	Scaffold13	4352521	4622554	SINCROG021780, SINCROG021778, SINCROG021782	No	No	4 genes (NW_021918473.1)
73	MUC3L	mucin-12-like isoform X1	3	Scaffold13	10876669	10904604	SINCROG021874, SINCROG021873, SINCROG021875	No	No	No
74	EGF1L	fibropellin-1-like	3	Scaffold13	12227552	12253172	SINCROG021897, SINCROG021895, SINCROG021898	No	No	No
75	Y3291	Probable iron/ascorbate oxidoreductase DDB_G0283291	3	Scaffold13	17814157	18378947	SINCROG021992, SINCROG021990, SINCROG021994	No	No	No
76	NA	narrow abdomen	3	Scaffold13	21290785	21365771	SINCROG022064, SINCROG022063, SINCROG022065	No	No	No
77	MAGI1	Membrane-associated guanylate kinase, WW and PDZ domain-containing protein 1	3	Scaffold13	22098916	22121456	SINCROG022094, SINCROG022093, SINCROG022097	No	No	No
78	NOTCH	Neurogenic locus Notch protein	3	Scaffold13	37817055	37865090	SINCROG022424, SINCROG022423, SINCROG022426	No	No	No
79	TXUE	Toxin-like protein 14	3	Scaffold13	38342828	38375291	SINCROG022435, SINCROG022433, SINCROG022436	No	No	No
80	INTS5	Ints5	3	Scaffold13	38512149	38657687	SINCROG022443, SINCROG022439, SINCROG022446	No	No	No
81	TRYPSIN-1L	trypsin-1-like	3	Scaffold13	55789576	55800276	SINCROG022658, SINCROG022657, SINCROG022659	No	No	No
82	DSEC\TRHL	protein trachealess-like	3	Scaffold6	14236553	14324072	SINCROG011784, SINCROG011783, SINCROG011785	No	No	No
83	PKHG1	Pleckstrin homology domain-containing family G member 1	3	Scaffold6	18073372	18301068	SINCROG011841, SINCROG011839, SINCROG011842	No	No	No
84	MUC3A	mucin-3A	3	Scaffold6	26042012	26108625	SINCROG011974, SINCROG011973, SINCROG011975	No	No	No
85	TXD11	Thioredoxin domain-containing protein 11	3	Scaffold6	34785422	34821563	SINCROG012130, SINCROG012129, SINCROG012131	No	No	No
86	VPS11	Vacuolar protein sorting-associated protein 11 homolog	3	Scaffold6	39879374	39935232	SINCROG012230, SINCROG012229, SINCROG012232	No	No	No
87	SLC18B1	Slc18b1	3	Scaffold6	48497404	48595199	SINCROG012366, SINCROG012365, SINCROG012367	No	No	No
88	SPARCL	SPARC-like	3	Scaffold6	49354141	49471604	SINCROG012378, SINCROG012377, SINCROG012381	No	No	No
89	ASAP	ArfGAP with SH3 domain, ankyrin repeat and PH domain	3	Scaffold6	50637067	50667619	SINCROG012400, SINCROG012399, SINCROG012401	No	No	No
90	MCYG_00414L	ankyrin-1-like	3	Scaffold6	86254479	86279409	SINCROG012962, SINCROG012961, SINCROG012964	No	No	No
91	SYNE1_0L	nesprin-1-like	3	Scaffold11	11042386	11235271	SINCROG019302, SINCROG019301, SINCROG019303	No	No	No
92	NID1L	nidogen-1-like	3	Scaffold11	11309462	11406424	SINCROG019306, SINCROG019305, SINCROG019307	No	No	No
93	SCYL1	scyl1	3	Scaffold11	15727673	15766633	SINCROG019424, SINCROG019423, SINCROG019425	No	No	No
94	MYCT	Proton myo-inositol cotransporter	3	Scaffold11	24454471	24509305	SINCROG019613, SINCROG019612, SINCROG019614	No	No	No
95	M10L1	RNA helicase Mov10l1	3	Scaffold11	29909539	29989932	SINCROG019686, SINCROG019684, SINCROG019687	No	No	No
96	NONE	protein LOC106457588	3	Scaffold11	29947366	30023449	SINCROG019688, SINCROG019685, SINCROG019689	No	No	No
97	PPFIBP1L	liprin-beta-1-like isoform X1	3	Scaffold11	31956283	32013605	SINCROG019711, SINCROG019710, SINCROG019712	No	No	No
98	PTP10D	Protein tyrosine phosphatase 10D	3	Scaffold11	42424913	42454078	SINCROG019881, SINCROG019876, SINCROG019882	No	No	No
99	IAV	inactive	3	Scaffold11	56176436	56594289	SINCROG020094, SINCROG020090, SINCROG020095	No	No	No
100	CYP49A1	CYP49A1	3	Scaffold11	60106798	60170515	SINCROG020139, SINCROG020138, SINCROG020140	No	No	No
101	CA-ALPHA1T	Ca[2+]-channel protein alpha[[1]] subunit T	3	Scaffold11	65603331	65703313	SINCROG020246, SINCROG020245, SINCROG020248	No	No	No
102	MSPD1	Motile sperm domain-containing protein 1	3	Scaffold11	73777363	73792512	SINCROG020375, SINCROG020374, SINCROG020376	No	No	No
103	SICKL	protein sickie-like isoform X1	3	Scaffold11	74094766	74247846	SINCROG020384, SINCROG020383, SINCROG020386	No	No	No
104	DVIR\BIL	optomotor-blind protein-like	3	Scaffold4	3339427	3769595	SINCROG008039, SINCROG008038, SINCROG008040	No	No	No
105	DHDH	dhdh	3	Scaffold4	10645347	10785928	SINCROG008156, SINCROG008154, SINCROG008157	No	No	No
106	SAA	Serum amyloid A protein	3	Scaffold4	23880503	23906847	SINCROG008305, SINCROG008304, SINCROG008306	No	No	No
107	PKD1L2	Pkd1l2	3	Scaffold4	30070831	30098037	SINCROG008404, SINCROG008403, SINCROG008405	No	No	No
108	DYH3	Dynein heavy chain 3, axonemal	3	Scaffold4	30308188	30427398	SINCROG008412, SINCROG008411, SINCROG008413	No	No	No
109	MHC	Myosin heavy chain	3	Scaffold4	31422804	31462819	SINCROG008450, SINCROG008449, SINCROG008452	No	No	No
110	ATS20	A disintegrin and metalloproteinase with thrombospondin motifs 20	3	Scaffold4	44502225	44571172	SINCROG008689, SINCROG008686, SINCROG008691	No	No	No
111	AMSG_08028L	jouberin-like isoform X1	3	Scaffold4	56829129	56912973	SINCROG008856, SINCROG008854, SINCROG008857	No	No	No
112	CMLO1	Probable N-acetyltransferase CML1	3	Scaffold4	76351822	76526612	SINCROG009134, SINCROG009132, SINCROG009137	No	No	No
113	AAK1	AP2-associated protein kinase 1	3	Scaffold4	116290634	116314905	SINCROG009845, SINCROG009844, SINCROG009846	No	No	No
114	CAH2	Carbonic anhydrase 2	3	Scaffold3	15300921	15336037	SINCROG005868, SINCROG005866, SINCROG005869	No	No	No
115	TCB1	Transposable element Tcb1 transposase	3	Scaffold3	17083744	17126307	SINCROG005903, SINCROG005902, SINCROG005904	No	No	No
116	XPP1	Xaa-Pro aminopeptidase 1	3	Scaffold3	35224893	35288708	SINCROG006159, SINCROG006158, SINCROG006160	No	No	No
117	SLIL	protein slit-like	3	Scaffold3	35315545	35446652	SINCROG006162, SINCROG006161, SINCROG006164	No	No	No
118	KI20A	Kinesin-like protein KIF20A	3	Scaffold3	39966528	40063967	SINCROG006252, SINCROG006251, SINCROG006253	No	No	No
119	NAN	nanchung	3	Scaffold3	40278663	40369684	SINCROG006258, SINCROG006257, SINCROG006259	No	No	No
120	PAOX	Peroxisomal N-acetyl-spermine/spermidine oxidase	3	Scaffold3	60680971	60971542	SINCROG006533, SINCROG006531, SINCROG006538	No	No	No
121	SLC16A12	slc16a12	3	Scaffold3	87870898	88084657	SINCROG006932, SINCROG006930, SINCROG006933	No	No	No
122	CDA5	Chitin deacetylase-like 5	3	Scaffold3	100859039	100881289	SINCROG007131, SINCROG007129, SINCROG007133	No	No	No
123	RHG39	Rho GTPase-activating protein 39	3	Scaffold3	102250789	102341557	SINCROG007165, SINCROG007160, SINCROG007168	No	No	No
124	TEKT1L	tektin-1-like	3	Scaffold3	123401766	123413872	SINCROG007450, SINCROG007449, SINCROG007451	No	No	No
125	ENAL	protein enabled-like	3	Scaffold3	124515341	124541235	SINCROG007471, SINCROG007470, SINCROG007472	No	No	No
126	SPAT7	Spermatogenesis-associated protein 7	3	Scaffold3	125248077	125298250	SINCROG007491, SINCROG007490, SINCROG007492	No	No	No
127	UBR4	E3 ubiquitin-protein ligase UBR4	3	Scaffold3	135430941	135519971	SINCROG007674, SINCROG007673, SINCROG007675	No	No	No
128	CASKIN2L	caskin-2-like isoform X1	3	Scaffold7	14550245	14588879	SINCROG013438, SINCROG013437, SINCROG013439	No	No	No
129	MUC17L	mucin-17-like	3	Scaffold7	16904643	16973417	SINCROG013476, SINCROG013475, SINCROG013477	No	No	No
130	NOG1	Nucleolar GTP-binding protein 1	3	Scaffold7	18474797	18690506	SINCROG013512, SINCROG013507, SINCROG013514	No	No	No
131	COL1A2	Col1a2	3	Scaffold7	18748605	18805578	SINCROG013516, SINCROG013515, SINCROG013517	No	No	No
132	ROBO1	roundabout 1	3	Scaffold7	35050166	35086293	SINCROG013747, SINCROG013746, SINCROG013748	No	No	No
133	Z658B	Zinc finger protein 658B	3	Scaffold7	44507860	44615161	SINCROG013858, SINCROG013857, SINCROG013862	No	No	No
134	CA-ALPHA1D	Ca[2+]-channel protein alpha[[1]] subunit D	3	Scaffold7	50726739	50801623	SINCROG013966, SINCROG013964, SINCROG013967	No	No	No
135	CHHB	Crustacean hyperglycemic hormones B	3	Scaffold7	54563680	54659783	SINCROG014017, SINCROG014016, SINCROG014018	No	No	No
136	RPAB2	DNA-directed RNA polymerases I, II, and III subunit RPABC2	3	Scaffold7	88606359	88829080	SINCROG014553, SINCROG014548, SINCROG014558	No	No	No
137	DUSTY	Dual serine/threonine and tyrosine protein kinase	3	Scaffold7	91474731	91502878	SINCROG014609, SINCROG014608, SINCROG014610	No	No	No
138	NPHP4L	nephrocystin-4-like	3	Scaffold9	8746400	9509174	SINCROG016312, SINCROG016311, SINCROG016316	No	No	No
139	NACHRALPHA6	nicotinic Acetylcholine Receptor alpha6	3	Scaffold9	21059666	21382591	SINCROG016477, SINCROG016476, SINCROG016478	No	No	No
140	THOP1	Thimet oligopeptidase	3	Scaffold9	34457766	34475671	SINCROG016636, SINCROG016635, SINCROG016637	No	No	No
141	CP2U1	Cytochrome P450 2U1	3	Scaffold9	44640405	44692232	SINCROG016773, SINCROG016772, SINCROG016776	No	No	No
142	DCR-1	Dcr-1	3	Scaffold9	44796141	44842301	SINCROG016783, SINCROG016781, SINCROG016784	No	No	No
143	ZN410	Zinc finger protein 410	3	Scaffold9	60327154	60342518	SINCROG017031, SINCROG017030, SINCROG017033	No	No	No
144	WFDC8L	papilin-like isoform X1	3	Scaffold9	91509474	91546426	SINCROG017559, SINCROG017558, SINCROG017560	No	No	No
145	FADD	fadD	3	Scaffold9	92273994	92654377	SINCROG017579, SINCROG017575, SINCROG017580	No	No	No
146	CBX3	Cbx3	3	Scaffold14	1149219	1240427	SINCROG022843, SINCROG022840, SINCROG022844	No	No	No
147	IH	I[[h]] channel	3	Scaffold14	6811787	6909539	SINCROG022937, SINCROG022936, SINCROG022938	No	No	No
148	OVSTL	ovostatin-like	3	Scaffold14	17152844	17261009	SINCROG023066, SINCROG023065, SINCROG023068	No	No	No
149	FBN1L	fibrillin-1-like	3	Scaffold14	19314531	19733502	SINCROG023099, SINCROG023098, SINCROG023101	No	No	No
150	DYH12	Dynein heavy chain 12, axonemal	3	Scaffold14	51574006	51690108	SINCROG023538, SINCROG023537, SINCROG023540	No	No	No
151	NACHRALPHA6	nicotinic Acetylcholine Receptor alpha6	3	Scaffold14	55636520	55889141	SINCROG023601, SINCROG023600, SINCROG023602	No	No	No
152	ZMYM1	Zinc finger MYM-type protein 1	3	Scaffold132	13585	18921	SINCROG025585, SINCROG025584, SINCROG025586	No	No	No
153	PRKDC	DNA-dependent protein kinase catalytic subunit	3	Scaffold2	11812579	11934321	SINCROG003362, SINCROG003361, SINCROG003363	No	No	No
154	NONE	protein LOC111087679	3	Scaffold2	20908287	22273314	SINCROG003486, SINCROG003484, SINCROG003490	No	No	No
155	S22FL	Solute carrier family 22 member 15-like	3	Scaffold2	28061727	28193276	SINCROG003549, SINCROG003548, SINCROG003550	No	No	No
156	CFA44	Cilia- and flagella-associated protein 44	3	Scaffold2	30679167	30764270	SINCROG003580, SINCROG003579, SINCROG003581	No	No	No
157	CS012	Protein C19orf12 homolog	3	Scaffold2	54254711	54276028	SINCROG003945, SINCROG003943, SINCROG003946	No	No	No
158	DGK2	Eye-specific diacylglycerol kinase	3	Scaffold2	89898017	90055545	SINCROG004518, SINCROG004517, SINCROG004519	No	No	No
159	SICKL	protein sickie-like isoform X1	3	Scaffold2	97244100	97357588	SINCROG004617, SINCROG004616, SINCROG004618	No	No	No
160	ATS6	A disintegrin and metalloproteinase with thrombospondin motifs 6	3	Scaffold2	138761859	138821956	SINCROG005129, SINCROG005127, SINCROG005130	No	No	No
161	PRPF4	Prpf4	3	Scaffold2	152188536	152216061	SINCROG005319, SINCROG005317, SINCROG005320	No	No	No
162	HASP	Hig-anchoring scaffold protein	3	Scaffold2	168633076	168654162	SINCROG005546, SINCROG005545, SINCROG005547	No	No	No
163	ZN420	Zinc finger protein 420	3	Scaffold2	173975667	174224534	SINCROG005633, SINCROG005630, SINCROG005637	No	No	No
164	DSCAM4	Down syndrome cell adhesion molecule 4	3	Scaffold8	2423906	2679734	SINCROG014703, SINCROG014700, SINCROG014707	No	No	No
165	DSCAM2	Dscam2	3	Scaffold8	2488539	2689018	SINCROG014704, SINCROG014702, SINCROG014708	No	No	No
166	STT3A	Dolichyl-diphosphooligosaccharide--protein glycosyltransferase subunit STT3A	3	Scaffold8	5941452	5953651	SINCROG014776, SINCROG014775, SINCROG014777	No	No	No
167	BMS1	Ribosome biogenesis protein BMS1 homolog	3	Scaffold8	12952918	12977141	SINCROG014873, SINCROG014872, SINCROG014874	No	No	No
168	BEST4L	bestrophin-4-like	3	Scaffold8	39731090	39752771	SINCROG015297, SINCROG015296, SINCROG015298	No	No	No
169	CU13	Cuticle protein 13	3	Scaffold8	50718695	50753330	SINCROG015469, SINCROG015468, SINCROG015471	No	No	No
170	DVIR\DSL	protein dachsous-like	3	Scaffold8	66994389	67109542	SINCROG015738, SINCROG015737, SINCROG015739	No	No	No
171	CUBNL	cubilin-like	3	Scaffold8	69261768	69286209	SINCROG015771, SINCROG015769, SINCROG015772	No	No	No
172	ARHGEF17	Arhgef17	3	Scaffold8	71566215	71579164	SINCROG015797, SINCROG015796, SINCROG015798	No	No	No
173	TBC1D2B	tbc1d2b	3	Scaffold8	71601539	71725512	SINCROG015801, SINCROG015799, SINCROG015802	No	No	No
174	NINL	ninein-like protein isoform X1	3	Scaffold8	88994983	89100963	SINCROG016117, SINCROG016115, SINCROG016118	No	No	No
175	OBST-EL	protein obstructor-E-like	3	Scaffold8	89489716	89540055	SINCROG016125, SINCROG016124, SINCROG016127	No	No	No
176	CAC	cac	3	Scaffold12	4151455	4212187	SINCROG020668, SINCROG020664, SINCROG020669	No	No	No
177	DPOD1	DNA polymerase delta catalytic subunit	3	Scaffold12	33739797	33755495	SINCROG021133, SINCROG021132, SINCROG021135	No	No	No
178	SH3GLB2L	endophilin-B2-like isoform X1	3	Scaffold12	33932278	33948385	SINCROG021138, SINCROG021137, SINCROG021139	No	No	No
179	EGFR	Egfr	3	Scaffold12	34653559	34675167	SINCROG021161, SINCROG021160, SINCROG021162	No	No	No
180	TPPC8	Trafficking protein particle complex subunit 8	3	Scaffold12	61955938	61975384	SINCROG021524, SINCROG021523, SINCROG021525	No	No	No
181	CPIPJ_CPIJ014772L	techylectin-5B-like	3	Scaffold138	51976	72421	SINCROG025602, SINCROG025600, SINCROG025603	No	No	No
182	ZBED8L	protein ZBED8-like	3	Scaffold16	81636	549534	SINCROG024468, SINCROG024467, SINCROG024473	No	No	No
183	GALT5	Polypeptide N-acetylgalactosaminyltransferase 5	3	Scaffold16	8824300	9090750	SINCROG024615, SINCROG024610, SINCROG024616	No	No	No
184	BV401_RS02715L	secernin-2-like	3	Scaffold16	9317500	9361073	SINCROG024621, SINCROG024620, SINCROG024622	No	No	No
185	SULF1	Extracellular sulfatase Sulf-1	3	Scaffold16	10670799	10684538	SINCROG024643, SINCROG024642, SINCROG024644	No	No	No
186	AVL9	Late secretory pathway protein AVL9 homolog	3	Scaffold16	24571523	24602005	SINCROG024823, SINCROG024822, SINCROG024824	No	No	No
187	CYP4C3	Cyp4c3	3	Scaffold16	41640279	41668702	SINCROG025066, SINCROG025064, SINCROG025067	No	No	No
188	NPHS1L	nephrin-like	3	Scaffold1	12008688	12088268	SINCROG000157, SINCROG000156, SINCROG000160	No	No	No
189	CYP2A12	Cyp2a12	3	Scaffold1	12257655	13031316	SINCROG000169, SINCROG000164, SINCROG000171	No	No	No
190	CART	CarT	3	Scaffold1	15367096	15485293	SINCROG000222, SINCROG000221, SINCROG000226	No	No	No
191	MAST2	Microtubule-associated serine/threonine-protein kinase 2	3	Scaffold1	19842172	19869567	SINCROG000358, SINCROG000357, SINCROG000359	No	No	No
192	GABA-B-R2	metabotropic GABA-B receptor subtype 2	3	Scaffold1	26733610	26764694	SINCROG000533, SINCROG000530, SINCROG000535	No	No	No
193	MSN	misshapen	3	Scaffold1	41656003	41702546	SINCROG000815, SINCROG000814, SINCROG000816	No	No	No
194	ARHGH	Rho guanine nucleotide exchange factor 17	3	Scaffold1	45724931	45913032	SINCROG000867, SINCROG000866, SINCROG000868	No	No	No
195	CERK1	Ceramide kinase	3	Scaffold1	59745352	59773170	SINCROG001055, SINCROG001054, SINCROG001056	No	No	No
196	MCM10	MCM10 protein	3	Scaffold1	60028220	60064121	SINCROG001061, SINCROG001060, SINCROG001062	No	No	No
197	MARF1	Meiosis regulator and mRNA stability factor 1	3	Scaffold1	62312920	62333512	SINCROG001093, SINCROG001092, SINCROG001094	No	No	No
198	ELL	RNA polymerase II elongation factor ELL	3	Scaffold1	91776117	91836385	SINCROG001569, SINCROG001568, SINCROG001570	No	No	No
199	WASF3	Wasf3	3	Scaffold1	115969360	115985509	SINCROG001949, SINCROG001946, SINCROG001950	No	No	No
200	ITSN1L	intersectin-1-like isoform X1	3	Scaffold1	121569951	121684250	SINCROG002029, SINCROG002027, SINCROG002030	No	No	No
201	CU26	Adult-specific rigid cuticular protein 12.6	3	Scaffold1	133678410	133690432	SINCROG002227, SINCROG002226, SINCROG002228	No	No	No
202	THNS2	Threonine synthase-like 2	3	Scaffold1	134534345	134572137	SINCROG002254, SINCROG002253, SINCROG002255	No	No	No
203	DPSE\GA24081L	pro-resilin-like	3	Scaffold1	141145344	141177315	SINCROG002390, SINCROG002389, SINCROG002391	No	No	No
204	CREATINASE	OT_OSTTA13G02270	3	Scaffold1	146165600	146232003	SINCROG002505, SINCROG002504, SINCROG002506	No	No	No
205	MBD-R2	Protein MBD-R2	3	Scaffold1	169644357	169801737	SINCROG002891, SINCROG002888, SINCROG002893	No	No	No
206	KCP	Kielin/chordin-like protein	3	Scaffold1	172095661	172172926	SINCROG002920, SINCROG002919, SINCROG002922	No	No	No
207	TRAK1	Trafficking kinesin-binding protein 1	3	Scaffold1	182454764	182503719	SINCROG003091, SINCROG003090, SINCROG003092	No	No	No
208	JHAMT	jhamt	3	Scaffold22	143896	257310	SINCROG025323, SINCROG025322, SINCROG025324	No	No	No
209	NRF-6	nrf-6	3	Scaffold10	3512882	3776138	SINCROG017693, SINCROG017690, SINCROG017694	No	No	No
210	DOME	dome	3	Scaffold10	14708921	14735534	SINCROG017875, SINCROG017873, SINCROG017876	No	No	No
211	DEP1A	DEP domain-containing protein 1A	3	Scaffold10	18725082	18775221	SINCROG017942, SINCROG017940, SINCROG017943	No	No	No
212	NOX	NADPH oxidase	3	Scaffold10	43511945	43521334	SINCROG018350, SINCROG018349, SINCROG018352	No	No	No
213	ZFR	Zinc finger RNA-binding protein	3	Scaffold10	52604273	52634221	SINCROG018522, SINCROG018521, SINCROG018523	No	No	No
214	OTUD7B	Otud7b	3	Scaffold10	52644012	52657489	SINCROG018525, SINCROG018524, SINCROG018527	No	No	No
215	TENX	Tenascin-X	3	Scaffold10	77487417	77593076	SINCROG018910, SINCROG018908, SINCROG018911	No	No	No
216	NUP93	Nuclear pore complex protein Nup93	3	Scaffold15	14664437	14699818	SINCROG023856, SINCROG023855, SINCROG023857	No	No	No
217	PUR2	Trifunctional purine biosynthetic protein adenosine-3	3	Scaffold15	25169825	25204068	SINCROG024012, SINCROG024010, SINCROG024013	No	No	No
218	CCDC88AL	girdin-like	3	Scaffold15	30460228	30513514	SINCROG024094, SINCROG024093, SINCROG024096	No	No	No
219	WDR74	WD repeat-containing protein 74	3	Scaffold15	37207784	37226996	SINCROG024194, SINCROG024193, SINCROG024195	No	No	No
220	AMSG_07875L	calpain-B-like isoform X1	3	Scaffold15	39253620	39332660	SINCROG024229, SINCROG024228, SINCROG024231	No	No	No
221	WDR11	WD repeat-containing protein 11	3	Scaffold15	40876487	40900952	SINCROG024259, SINCROG024258, SINCROG024260	No	No	No
222	MCMBP	Mini-chromosome maintenance complex-binding protein	3	Scaffold15	47206626	47225607	SINCROG024356, SINCROG024355, SINCROG024357	No	No	No
223	GNPTA	N-acetylglucosamine-1-phosphotransferase subunits alpha/beta	3	Scaffold15	51105413	51180266	SINCROG024436, SINCROG024435, SINCROG024437	No	No	No
224	CPIPJ_CPIJ014772L	techylectin-5B-like	3	Scaffold435	11693	20679	SINCROG025820, SINCROG025819, SINCROG025821	No	No	No
225	CASD1	N-acetylneuraminate 9-O-acetyltransferase	3	Scaffold5	63862	145013	SINCROG010171, SINCROG010170, SINCROG010172	No	No	No
226	MET27	Methyltransferase-like protein 27	3	Scaffold5	51409652	51484475	SINCROG010890, SINCROG010889, SINCROG010891	No	No	No
227	IPO5L	importin-5-like	3	Scaffold5	54129784	54181913	SINCROG010929, SINCROG010928, SINCROG010930	No	No	No
228	CNTN6L	contactin-6-like	3	Scaffold5	77301228	77436286	SINCROG011262, SINCROG011261, SINCROG011264	No	No	No
229	KMT2A	Histone-lysine N-methyltransferase 2A	3	Scaffold5	85461718	85570028	SINCROG011336, SINCROG011335, SINCROG011337	No	No	No
230	PLEKHG4L	puratrophin-1-like	3	Scaffold5	92757461	92806133	SINCROG011420, SINCROG011419, SINCROG011421	No	No	No
